# Supplementary material for: Biochelates from Spent Coffee Grounds Increases Iron Levels in Dutch Cucumbers but Affects Their Antioxidant Capacity
Source: Antioxidants (Basel). 2024 Apr 15;13(4):465. doi: 10.3390/antiox13040465 (PMC11047731; doi:10.3390/antiox13040465)
Supplement: Supplementary file 1 [file antioxidants-13-00465-s001.zip]

Archive with 1 entries (1 files):
- antioxidants-2944759-supplementary.pdf
